# Supplementary material for: Assessment of Behavioral Predispositions of Selected Chicken Breeds for Use in Animal-Assisted Therapy: A Pilot Study
Source: Animals (Basel). 2026 May 7;16(10):1429. doi: 10.3390/ani16101429 (PMC13203667; doi:10.3390/ani16101429)
Supplement: Supplementary file 1 [file animals-16-01429-s001.zip]

Archive with 1 entries (1 files):
- animals-4291176-supplementary.pdf
